# Supplementary material for: Artificial Base-Directed In Vivo Formulation of Aptamer–Drug Conjugates with Albumin for Long Circulation and Targeted Delivery
Source: Pharmaceutics. 2022 Dec 13;14(12):2781. doi: 10.3390/pharmaceutics14122781 (PMC9781099; doi:10.3390/pharmaceutics14122781)
Supplement: Supplementary file 1 [file pharmaceutics-14-02781-s001.zip]

Archive with 1 entries (1 files):
- pharmaceutics-2008892-supplementary.pdf
